# Supplementary material for: What Sustains Mask-Wearing Behavior among Elders in a Rural Community in the Post-COVID-19 Era: An Exploratory Mixed-Methods Study
Source: Behav Sci (Basel). 2023 Aug 11;13(8):678. doi: 10.3390/bs13080678 (PMC10451204; doi:10.3390/bs13080678)
Supplement: Supplementary file 1 [file behavsci-13-00678-s001.zip]

Archive with 1 entries (1 files):
- behavsci-2443816-supplementary.pdf
